# Supplementary material for: Probiotic Yeast and How to Use Them—Combining Traditions and New Waves in Fermented Beverages
Source: Foods. 2025 Aug 21;14(16):2921. doi: 10.3390/foods14162921 (PMC12385799; doi:10.3390/foods14162921)
Supplement: Supplementary file 1 [file foods-14-02921-s001.zip]

Archive with 3 entries (3 files):
- Supplementary_1.xlsx
- Supplementary_2.xlsx
- Supplementary_3.xlsx
