# Supplementary material for: Probiotic Yeast and How to Use Them—Combining Traditions and New Waves in Fermented Beverages
Source: Foods. 2025 Aug 21;14(16):2921. doi: 10.3390/foods14162921 (PMC12385799; doi:10.3390/foods14162921)
Supplement: Supplementary file 1 [file foods-14-02921-s001.zip › Supplementary_1.xlsx]

## Sheet: Tukey
	Turbidity
	Nr podkl.		Tukey’s HSD test; variable Turbidity (Sheet1) Approximate probabilities for post hoc tests Error: MS between groups = 0.05917, df = 45.000
		Time	Strain	{1}	{2}	{3}	{4}	{5}	{6}	{7}	{8}	{9}	{10}	{11}	{12}	{13}	{14}	{15}	{16}	{17}	{18}
	1	0	15		0.0055718	0.32279	0.000185423	0.00021963	0.999999	1	0.000799647	0.354663	0.000325326	0.741755	0.000347183	0.999736	0.0670266	0.980964	0.00024625	0.999867	0.109343
	2	0	16	0.0055718		0.000185554	0.000185423	0.000185423	0.0394644	0.00605347	0.000185423	0.000185591	0.000185423	0.000187452	0.000185423	0.0985252	0.000185427	0.000211942	0.000185423	0.000378851	0.999553
	3	0	37	0.32279	0.000185554		0.000232013	0.189554	0.0740023	0.307343	0.664181	1	0.678067	1	0.408651	0.0287235	0.999998	0.997158	0.521377	0.920028	0.000198487
	4	0	SB	0.000185423	0.000185423	0.000232013		0.693064	0.000185423	0.000185423	0.159954	0.000222081	0.00734037	0.000188013	0.36683	0.000185423	0.00112683	0.000185528	0.0164268	0.000185429	0.000185423
	5	0	110	0.00021963	0.000185423	0.189554	0.693064		0.000187643	0.000216197	0.999994	0.168769	0.99679	0.0417959	1	0.000185901	0.619288	0.00679257	0.999687	0.00139006	0.000185423
	6	0	113	0.999999	0.0394644	0.0740023	0.000185423	0.000187643		1	0.000236315	0.0846997	0.000192164	0.293077	0.000197493	1	0.0102004	0.712995	0.000188109	0.955424	0.421604
	7	7	15	1	0.00605347	0.307343	0.000185423	0.000216197	1		0.000737542	0.338344	0.000309964	0.724116	0.000331766	0.999813	0.0625104	0.977472	0.000239381	0.99981	0.116599
	8	7	16	0.000799647	0.000185423	0.664181	0.159954	0.999994	0.000236315	0.000737542		0.626505	1	0.260068	1	0.000198039	0.976689	0.0616114	1	0.0144136	0.000185423
	9	7	37	0.354663	0.000185591	1	0.000222081	0.168769	0.0846997	0.338344	0.626505		0.634827	1	0.374261	0.0333357	0.999995	0.998288	0.477965	0.936947	0.000201618
	10	7	SB	0.000325326	0.000185423	0.678067	0.00734037	0.99679	0.000192164	0.000309964	1	0.634827		0.223644	0.999993	0.000186627	0.990184	0.038892	1	0.00674708	0.000185423
	11	7	110	0.741755	0.000187452	1	0.000188013	0.0417959	0.293077	0.724116	0.260068	1	0.223644		0.118224	0.140252	0.994221	1	0.138563	0.9989	0.000328616
	12	7	113	0.000347183	0.000185423	0.408651	0.36683	1	0.000197493	0.000331766	1	0.374261	0.999993	0.118224		0.000188225	0.870389	0.0227644	1	0.00480301	0.000185423
	13	14	15	0.999736	0.0985252	0.0287235	0.000185423	0.000185901	1	0.999813	0.000198039	0.0333357	0.000186627	0.140252	0.000188225		0.0034746	0.464242	0.00018588	0.816831	0.670204
	14	14	16	0.0670266	0.000185427	0.999998	0.00112683	0.619288	0.0102004	0.0625104	0.976689	0.999995	0.990184	0.994221	0.870389	0.0034746		0.839061	0.960933	0.492974	0.00018608
	15	14	37	0.980964	0.000211942	0.997158	0.000185528	0.00679257	0.712995	0.977472	0.0616114	0.998288	0.038892	1	0.0227644	0.464242	0.839061		0.0209694	1	0.00152213
	16	14	SB	0.00024625	0.000185423	0.521377	0.0164268	0.999687	0.000188109	0.000239381	1	0.477965	1	0.138563	1	0.00018588	0.960933	0.0209694		0.00342963	0.000185423
	17	14	110	0.999867	0.000378851	0.920028	0.000185429	0.00139006	0.955424	0.99981	0.0144136	0.936947	0.00674708	0.9989	0.00480301	0.816831	0.492974	1	0.00342963		0.00745862
	18	14	113	0.109343	0.999553	0.000198487	0.000185423	0.000185423	0.421604	0.116599	0.000185423	0.000201618	0.000185423	0.000328616	0.000185423	0.670204	0.00018608	0.00152213	0.000185423	0.00745862
	Viabililiy
	Nr podkl.	Tukey’s HSD test; variable viability (Sheet1) Approximate probabilities for post hoc tests Error: MS between groups = 294E10, df = 60,000
		Time	Strain	{1}	{2}	{3}	{4}	{5}	{6}	{7}	{8}	{9}	{10}	{11}	{12}	{13}	{14}	{15}	{16}	{17}	{18}	{19}	{20}	{21}	{22}	{23}	{24}
	1	0	15		1	1	1	1	1	0.999934	1	0.834217	0.138891	0.383088	1	0.999934	0.997632	0.970621	0.0182661	0.0309495	0.48612	0.540225	1	0.000552208	0.00134012	0.000180634	0.00806673
	2	0	16	1		1	0.999984	1	0.999999	0.958935	1	0.350972	0.01417	0.0804655	0.999915	0.958935	0.847079	0.628385	0.00133003	0.00331265	0.117537	0.140722	0.99945	0.000201064	0.00022724	0.000180634	0.000848703
	3	0	37	1	1		1	1	1	0.999719	1	0.770177	0.101835	0.314678	1	0.999719	0.993904	0.94728	0.0123334	0.0223271	0.409338	0.461101	1	0.000427366	0.000919783	0.000180634	0.00565275
	4	0	SB	1	0.999984	1		1	1	0.999976	1	0.7805	0.042643	0.266529	1	0.999976	0.998052	0.964796	0.00253774	0.010343	0.368109	0.425428	1	0.000219293	0.00023124	0.000180634	0.00202357
	5	0	110	1	1	1	1		1	0.999981	1	0.875995	0.174015	0.440027	1	0.999981	0.998976	0.982433	0.0245108	0.039464	0.547249	0.601963	1	0.000688868	0.00181651	0.000180634	0.0105351
	6	0	113	1	0.999999	1	1	1		0.999997	1	0.921043	0.231217	0.52078	1	0.999997	0.999712	0.992043	0.0359663	0.0541852	0.629932	0.683298	1	0.000968281	0.00276383	0.000180634	0.0150059
	7	7	15	0.999934	0.958935	0.999719	0.999976	0.999981	0.999997		0.989445	0.999989	0.917449	0.984735	1	1	1	1	0.4577	0.455099	0.994953	0.997364	1	0.0204068	0.0808239	0.000180634	0.200606
	8	7	16	1	1	1	1	1	1	0.989445		0.500689	0.0305196	0.139306	0.999998	0.989445	0.936026	0.778138	0.002982	0.00677035	0.195991	0.229962	0.999969	0.000232006	0.000317069	0.000180634	0.00164541
	9	7	37	0.834217	0.350972	0.770177	0.7805	0.875995	0.921043	0.999989	0.500689		1	1	0.981188	0.999989	1	1	0.995173	0.98362	1	1	0.993475	0.291221	0.73521	0.000180637	0.860936
	10	7	SB	0.138891	0.01417	0.101835	0.042643	0.174015	0.231217	0.917449	0.0305196	1		1	0.414925	0.917449	0.988712	0.999729	0.999999	0.999925	1	1	0.537414	0.519462	0.95079	0.000180635	0.98769
	11	7	110	0.383088	0.0804655	0.314678	0.266529	0.440027	0.52078	0.984735	0.139306	1	1		0.715732	0.984735	0.998857	0.999987	1	0.999987	1	1	0.809938	0.744204	0.992489	0.000180723	0.997099
	12	7	113	1	0.999915	1	1	1	1	1	0.999998	0.981188	0.414925	0.715732		1	0.999995	0.999351	0.0848633	0.110343	0.809938	0.850341	1	0.00223393	0.00764088	0.000180634	0.033859
	13	14	15	0.999934	0.958935	0.999719	0.999976	0.999981	0.999997	1	0.989445	0.999989	0.917449	0.984735	1		1	1	0.4577	0.455099	0.994953	0.997364	1	0.0204068	0.0808239	0.000180634	0.200606
	14	14	16	0.997632	0.847079	0.993904	0.998052	0.998976	0.999712	1	0.936026	1	0.988712	0.998857	0.999995	1		1	0.714524	0.678799	0.99979	0.999922	1	0.0501834	0.191661	0.000180634	0.36856
	15	14	37	0.970621	0.628385	0.94728	0.964796	0.982433	0.992043	1	0.778138	1	0.999729	0.999987	0.999351	1	1		0.921712	0.880789	0.999999	1	0.999895	0.122542	0.410751	0.000180635	0.609754
	16	14	SB	0.0182661	0.00133003	0.0123334	0.00253774	0.0245108	0.0359663	0.4577	0.002982	0.995173	0.999999	1	0.0848633	0.4577	0.714524	0.921712		1	0.999998	0.999989	0.130563	0.944213	0.999995	0.000180652	0.999999
	17	14	110	0.0309495	0.00331265	0.0223271	0.010343	0.039464	0.0541852	0.455099	0.00677035	0.98362	0.999925	0.999987	0.110343	0.455099	0.678799	0.880789	1		0.999879	0.999689	0.157839	0.9996	1	0.000192747	1
	18	14	113	0.48612	0.117537	0.409338	0.368109	0.547249	0.629932	0.994953	0.195991	1	1	1	0.809938	0.994953	0.99979	0.999999	0.999998	0.999879		1	0.885472	0.640738	0.975732	0.000180676	0.990227
	19	30	15	0.540225	0.140722	0.461101	0.425428	0.601963	0.683298	0.997364	0.229962	1	1	1	0.850341	0.997364	0.999922	1	0.999989	0.999689	1		0.915064	0.586347	0.960447	0.000180663	0.98362
	20	30	16	1	0.99945	1	1	1	1	1	0.999969	0.993475	0.537414	0.809938	1	1	1	0.999895	0.130563	0.157839	0.885472	0.915064		0.00362563	0.0131663	0.000180634	0.0516905
	21	30	37	0.000552208	0.000201064	0.000427366	0.000219293	0.000688868	0.000968281	0.0204068	0.000232006	0.291221	0.519462	0.744204	0.00223393	0.0204068	0.0501834	0.122542	0.944213	0.9996	0.640738	0.586347	0.00362563		0.999967	0.00223393	1
	22	30	SB	0.00134012	0.00022724	0.000919783	0.00023124	0.00181651	0.00276383	0.0808239	0.000317069	0.73521	0.95079	0.992489	0.00764088	0.0808239	0.191661	0.410751	0.999995	1	0.975732	0.960447	0.0131663	0.999967		0.000181656	1
	23	30	110	0.000180634	0.000180634	0.000180634	0.000180634	0.000180634	0.000180634	0.000180634	0.000180634	0.000180637	0.000180635	0.000180723	0.000180634	0.000180634	0.000180634	0.000180635	0.000180652	0.000192747	0.000180676	0.000180663	0.000180634	0.00223393	0.000181656		0.000256794
	24	30	113	0.00806673	0.000848703	0.00565275	0.00202357	0.0105351	0.0150059	0.200606	0.00164541	0.860936	0.98769	0.997099	0.033859	0.200606	0.36856	0.609754	0.999999	1	0.990227	0.98362	0.0516905	1	1	0.000256794
	Fermentative vigor
	Nr podkl.	Tukey’s HSD test; variable Fermentative vigor (Sheet5) Approximate probabilities for post hoc tests Error: MS between groups = 6.0741, df = 30.000
		Time	Strain	{1}	{2}	{3}	{4}	{5}	{6}	{7}	{8}	{9}	{10}	{11}	{12}
	1	7	15		1	1	0.806191	1	1	1	1	0.787621	0.0311297	1	0.108807
	2	7	16	1		1	0.851282	1	1	1	1	0.828895	0.0387094	1	0.128237
	3	7	37	1	1		0.96463	1	1	1	1	0.944258	0.086989	1	0.232293
	4	7	SB	0.806191	0.851282	0.96463		0.833219	0.831354	0.861593	0.936615	1	0.450914	0.953536	0.763307
	5	7	110	1	1	1	0.833219		1	1	1	0.812204	0.035365	1	0.119814
	6	7	113	1	1	1	0.831354	1		1	1	0.810494	0.0350433	1	0.118998
	7	14	15	1	1	1	0.861593	1	1		1	0.83854	0.0408517	1	0.133517
	8	14	16	1	1	1	0.936615	1	1	1		0.912856	0.0661967	1	0.190663
	9	14	37	0.787621	0.828895	0.944258	1	0.812204	0.810494	0.83854	0.912856		0.887843	0.931386	0.964523
	10	14	SB	0.0311297	0.0387094	0.086989	0.450914	0.035365	0.0350433	0.0408517	0.0661967	0.887843		0.0770947	1
	11	14	110	1	1	1	0.953536	1	1	1	1	0.931386	0.0770947		0.212959
	12	14	113	0.108807	0.128237	0.232293	0.763307	0.119814	0.118998	0.133517	0.190663	0.964523	1	0.212959
	Colour
	Nr podkl.	Tukey’s HSD test; variable colour (Sheet9) Approximate probabilities for post hoc tests Error: MS between groups = 2.4034, df = 45.000
		Strain	Time	{1}	{2}	{3}	{4}	{5}	{6}	{7}	{8}	{9}	{10}	{11}	{12}	{13}	{14}	{15}	{16}	{17}	{18}
	1	15	0		0.0562286	0.00165375	0.0548385	0.171774	0.99618	1	1	0.967847	0.47022	0.884874	1	0.0452475	0.83703	0.0980479	0.000412839	0.000190009	0.81226
	2	15	7	0.0562286		0.998124	1	1	0.662981	0.0266593	0.128433	0.0005808	0.973062	0.687827	0.0603962	1	0.971966	1	0.929184	0.327972	0.978679
	3	15	14	0.00165375	0.998124		0.998289	0.950649	0.0687218	0.00076246	0.00456233	0.000189105	0.220075	0.0463779	0.00104574	0.999197	0.311528	0.988338	1	0.976325	0.338077
	4	16	0	0.0548385	1	0.998289		1	0.656333	0.0259523	0.12562	0.000567864	0.971286	0.68028	0.0586887	1	0.970391	1	0.932143	0.333564	0.977398
	5	16	7	0.171774	1	0.950649	1		0.91696	0.09073	0.332815	0.00210952	0.999757	0.949121	0.21193	1	0.999381	1	0.688409	0.125992	0.999636
	6	16	14	0.99618	0.662981	0.0687218	0.656333	0.91696		0.972784	0.999907	0.25708	0.999705	1	0.999949	0.605123	0.999999	0.804346	0.0155613	0.000814842	0.999998
	7	37	0	1	0.0266593	0.00076246	0.0259523	0.09073	0.972784		1	0.995094	0.274763	0.706229	0.999961	0.021132	0.666516	0.048673	0.000264838	0.000186862	0.634449
	8	37	7	1	0.128433	0.00456233	0.12562	0.332815	0.999907	1		0.859351	0.738883	0.983228	1	0.105858	0.959105	0.208405	0.000919046	0.000203224	0.948436
	9	37	14	0.967847	0.0005808	0.000189105	0.000567864	0.00210952	0.25708	0.995094	0.859351		0.00529951	0.0357457	0.549198	0.000482326	0.0527692	0.00103844	0.000185781	0.000185426	0.0467335
	10	SB	0	0.47022	0.973062	0.220075	0.971286	0.999757	0.999705	0.274763	0.738883	0.00529951		0.999991	0.566162	0.954849	1	0.995499	0.0501972	0.0017254	1
	11	SB	7	0.884874	0.687827	0.0463779	0.68028	0.949121	1	0.706229	0.983228	0.0357457	0.999991		0.968761	0.621713	1	0.842349	0.0077627	0.000338622	1
	12	SB	14	1	0.0603962	0.00104574	0.0586887	0.21193	0.999949	0.999961	1	0.549198	0.566162	0.968761		0.0470649	0.9435	0.113607	0.000275099	0.000186274	0.927996
	13	110	0	0.0452475	1	0.999197	1	1	0.605123	0.021132	0.105858	0.000482326	0.954849	0.621713	0.0470649		0.956176	1	0.951889	0.377783	0.965627
	14	110	7	0.83703	0.971966	0.311528	0.970391	0.999381	0.999999	0.666516	0.959105	0.0527692	1	1	0.9435	0.956176		0.993715	0.0980479	0.00613862	1
	15	110	14	0.0980479	1	0.988338	1	1	0.804346	0.048673	0.208405	0.00103844	0.995499	0.842349	0.113607	1	0.993715		0.83703	0.214798	0.995681
	16	113	0	0.000412839	0.929184	1	0.932143	0.688409	0.0155613	0.000264838	0.000919046	0.000185781	0.0501972	0.0077627	0.000275099	0.951889	0.0980479	0.83703		0.999829	0.109457
	17	113	7	0.000190009	0.327972	0.976325	0.333564	0.125992	0.000814842	0.000186862	0.000203224	0.000185426	0.0017254	0.000338622	0.000186274	0.377783	0.00613862	0.214798	0.999829		0.00705171
	18	113	14	0.81226	0.978679	0.338077	0.977398	0.999636	0.999998	0.634449	0.948436	0.0467335	1	1	0.927996	0.965627	1	0.995681	0.109457	0.00705171
	TTA
	Nr podkl.	Tukey’s HSD test; variable TTA (Sheet13) Approximate probabilities for post hoc tests Error: MS between groups = 0.05091, df = 45.000
		Time	Strain	{1}	{2}	{3}	{4}	{5}	{6}	{7}	{8}	{9}	{10}	{11}	{12}	{13}	{14}	{15}	{16}	{17}	{18}
	1	7	15		0.99888	0.904613	0.0307758	0.892123	0.999998	1	0.998455	0.753276	0.0649353	0.83829	0.993121	1	0.997663	0.372218	0.100731	0.647519	0.955446
	2	7	16	0.99888		0.999999	0.540317	0.999999	1	0.999285	1	0.999899	0.734414	0.99999	1	0.999654	1	0.979377	0.837955	0.999285	1
	3	7	37	0.904613	0.999999		0.953956	1	0.999434	0.919784	1	1	0.991878	1	1	0.939411	1	0.999979	0.998218	1	1
	4	7	SB	0.0307758	0.540317	0.953956		0.961877	0.235072	0.0351831	0.566239	0.994973	1	0.982594	0.702319	0.0428738	0.600846	0.999999	1	0.999105	0.891726
	5	7	110	0.892123	0.999999	1	0.961877		0.999198	0.908568	0.999999	1	0.993881	1	1	0.930057	1	0.999988	0.998772	1	1
	6	7	113	0.999998	1	0.999434	0.235072	0.999198		0.999999	1	0.991255	0.391179	0.997426	1	1	1	0.848994	0.51028	0.975028	0.999936
	7	14	15	1	0.999285	0.919784	0.0351831	0.908568	0.999999		0.998996	0.779216	0.0734901	0.859297	0.995095	1	0.998455	0.398931	0.113116	0.676724	0.964279
	8	14	16	0.998455	1	1	0.566239	0.999999	1	0.998996		0.999936	0.757633	0.999994	1	0.999499	1	0.983119	0.856262	0.999499	1
	9	14	37	0.753276	0.999899	1	0.994973	1	0.991255	0.779216	0.999936		0.999707	1	0.999996	0.815732	0.999966	1	0.999976	1	1
	10	14	SB	0.0649353	0.734414	0.991878	1	0.993881	0.391179	0.0734901	0.757633	0.999707		0.998111	0.864964	0.0881823	0.787247	1	1	0.999978	0.970832
	11	14	110	0.83829	0.99999	1	0.982594	1	0.997426	0.859297	0.999994	1	0.998111		1	0.887747	0.999997	0.999999	0.999728	1	1
	12	14	113	0.993121	1	1	0.702319	1	1	0.995095	1	0.999996	0.864964	1		0.997168	1	0.995095	0.932892	0.999945	1
	13	30	15	1	0.999654	0.939411	0.0428738	0.930057	1	1	0.999499	0.815732	0.0881823	0.887747	0.997168		0.999198	0.440566	0.134039	0.719308	0.975028
	14	30	16	0.997663	1	1	0.600846	1	1	0.998455	1	0.999966	0.787247	0.999997	1	0.999198		0.987259	0.878779	0.999696	1
	15	30	37	0.372218	0.979377	0.999979	0.999999	0.999988	0.848994	0.398931	0.983119	1	1	0.999999	0.995095	0.440566	0.987259		1	1	0.999766
	16	30	SB	0.100731	0.837955	0.998218	1	0.998772	0.51028	0.113116	0.856262	0.999976	1	0.999728	0.932892	0.134039	0.878779	1		0.999999	0.990703
	17	30	110	0.647519	0.999285	1	0.999105	1	0.975028	0.676724	0.999499	1	0.999978	1	0.999945	0.719308	0.999696	1	0.999999		1
	18	30	113	0.955446	1	1	0.891726	1	0.999936	0.964279	1	1	0.970832	1	1	0.975028	1	0.999766	0.990703	1
	pH
	Nr podkl.	Tukey’s HSD test; variable pH (Sheet18) Approximate probabilities for post hoc tests Error: MS between groups = 0.06094, df = 45.000
		Time	Strain	{1}	{2}	{3}	{4}	{5}	{6}	{7}	{8}	{9}	{10}	{11}	{12}	{13}	{14}	{15}	{16}	{17}	{18}
	1	7	15		0.000185497	0.000281988	0.000185423	0.000248663	0.000193851	0.999981	0.000185434	0.000194417	0.000185423	0.000195661	0.000187659	0.690743	0.000185426	0.000185578	0.000185423	0.000186719	0.000185461
	2	7	16	0.000185497		0.939807	0.998231	0.96586	0.999467	0.000188554	1	0.999361	0.983574	0.999095	0.999995	0.000780859	0.999999	1	0.987969	1	1
	3	7	37	0.000281988	0.939807		0.134774	1	1	0.00212552	0.753814	1	0.0688068	1	0.999915	0.102075	0.567018	0.974002	0.0773914	0.999557	0.889666
	4	7	SB	0.000185423	0.998231	0.134774		0.179735	0.515057	0.000185423	0.999997	0.502075	1	0.476362	0.768938	0.000185638	1	0.991378	1	0.851367	0.999718
	5	7	110	0.000248663	0.96586	1	0.179735		1	0.00152296	0.819994	1	0.0950346	1	0.999985	0.0775226	0.646489	0.987268	0.106233	0.999894	0.93035
	6	7	113	0.000193851	0.999467	1	0.515057	1		0.000413467	0.982469	1	0.333197	1	1	0.0193884	0.92527	0.999933	0.360966	1	0.997617
	7	14	15	0.999981	0.000188554	0.00212552	0.000185423	0.00152296	0.000413467		0.000185985	0.00042655	0.000185423	0.000455028	0.000252631	0.992905	0.000185589	0.000191502	0.000185423	0.000226578	0.000187127
	8	14	16	0.000185434	1	0.753814	0.999997	0.819994	0.982469	0.000185985		0.980593	0.999776	0.976365	0.998737	0.000323522	1	1	0.999878	0.999698	1
	9	14	37	0.000194417	0.999361	1	0.502075	1	1	0.00042655	0.980593		0.32244	1	1	0.0203218	0.919947	0.999915	0.349712	1	0.997241
	10	14	SB	0.000185423	0.983574	0.0688068	1	0.0950346	0.333197	0.000185423	0.999776	0.32244		0.301552	0.580689	0.000185483	0.999999	0.952559	1	0.684583	0.995185
	11	14	110	0.000195661	0.999095	1	0.476362	1	1	0.000455028	0.976365	1	0.301552		1	0.0222653	0.908574	0.999868	0.327793	1	0.996331
	12	14	113	0.000187659	0.999995	0.999915	0.768938	0.999985	1	0.000252631	0.998737	1	0.580689	1		0.0075418	0.987268	1	0.61357	1	0.999947
	13	30	15	0.690743	0.000780859	0.102075	0.000185638	0.0775226	0.0193884	0.992905	0.000323522	0.0203218	0.000185483	0.0222653	0.0075418		0.000234936	0.00120819	0.000185497	0.00511831	0.000541812
	14	30	16	0.000185426	0.999999	0.567018	1	0.646489	0.92527	0.000185589	1	0.919947	0.999999	0.908574	0.987268	0.000234936		0.999985	1	0.995174	1
	15	30	37	0.000185578	1	0.974002	0.991378	0.987268	0.999933	0.000191502	1	0.999915	0.952559	0.999868	1	0.00120819	0.999985		0.962648	1	1
	16	30	SB	0.000185423	0.987969	0.0773914	1	0.106233	0.360966	0.000185423	0.999878	0.349712	1	0.327793	0.61357	0.000185497	1	0.962648		0.715717	0.996766
	17	30	110	0.000186719	1	0.999557	0.851367	0.999894	1	0.000226578	0.999698	1	0.684583	1	1	0.00511831	0.995174	1	0.715717		0.999994
	18	30	113	0.000185461	1	0.889666	0.999718	0.93035	0.997617	0.000187127	1	0.997241	0.995185	0.996331	0.999947	0.000541812	1	1	0.996766	0.999994
	EtOH
	Nr podkl.	Tukey’s HSD test; variable Results (Sheet22) Approximate probabilities for post hoc tests Error: MS between groups = 0.00047, df = 255.00
		Strain	EtOH [%]	Time	{1}	{2}	{3}	{4}	{5}	{6}	{7}	{8}	{9}	{10}	{11}	{12}	{13}	{14}	{15}	{16}	{17}	{18}	{19}	{20}	{21}	{22}	{23}	{24}	{25}	{26}	{27}	{28}	{29}	{30}	{31}	{32}	{33}	{34}	{35}	{36}	{37}	{38}	{39}	{40}	{41}	{42}	{43}	{44}	{45}
	1	15	0	0		5.43653e-05	5.43653e-05	1	5.43653e-05	5.43653e-05	1	5.43653e-05	5.43653e-05	1	5.49877e-05	0.0754159	1	1	5.43653e-05	1	1	1	1	1	1										1	1	5.43653e-05	1	5.43653e-05	5.84554e-05	1	1	5.43653e-05	1	1	1	1	1	1
	2	15	0	24	5.43653e-05		5.43653e-05	5.43653e-05	5.43653e-05	5.43653e-05	5.43653e-05	5.43653e-05	5.43653e-05	5.43653e-05	5.43653e-05	5.43653e-05	5.43653e-05	5.43653e-05	5.43653e-05	5.43653e-05	5.43653e-05	5.43653e-05	5.43653e-05	5.43653e-05	5.43653e-05										5.43653e-05	5.43653e-05	5.43653e-05	5.43653e-05	5.43653e-05	5.43653e-05	5.43653e-05	5.43653e-05	5.43653e-05	5.43653e-05	5.43653e-05	5.43653e-05	5.43653e-05	5.43653e-05	5.43653e-05
	3	15	0	48	5.43653e-05	5.43653e-05		5.43653e-05	5.43653e-05	5.43653e-05	5.43653e-05	5.43653e-05	5.43653e-05	5.43653e-05	5.43653e-05	5.43653e-05	5.43653e-05	5.43653e-05	5.43653e-05	5.43653e-05	5.43653e-05	5.43653e-05	5.43653e-05	5.43653e-05	5.43653e-05										5.43653e-05	5.43653e-05	5.43653e-05	5.43653e-05	5.43653e-05	5.43653e-05	5.43653e-05	5.43653e-05	5.43653e-05	5.43653e-05	5.43653e-05	5.43653e-05	5.43653e-05	5.43653e-05	5.43653e-05
	4	15	2	0	1	5.43653e-05	5.43653e-05		5.43653e-05	5.43653e-05	1	5.43653e-05	5.43653e-05	1	5.49877e-05	0.0754159	1	1	5.43653e-05	1	1	1	1	1	1										1	1	5.43653e-05	1	5.43653e-05	5.84554e-05	1	1	5.43653e-05	1	1	1	1	1	1
	5	15	2	24	5.43653e-05	5.43653e-05	5.43653e-05	5.43653e-05		5.43653e-05	5.43653e-05	1	5.43653e-05	5.43653e-05	5.43653e-05	5.43653e-05	5.43653e-05	5.43653e-05	5.43653e-05	5.43653e-05	5.43653e-05	5.43653e-05	5.43653e-05	5.43653e-05	5.43653e-05										5.43653e-05	5.43653e-05	5.43653e-05	5.43653e-05	5.43653e-05	5.43653e-05	5.43653e-05	5.43653e-05	7.11789e-05	5.43653e-05	5.43653e-05	5.43653e-05	5.43653e-05	5.43653e-05	5.43653e-05
	6	15	2	48	5.43653e-05	5.43653e-05	5.43653e-05	5.43653e-05	5.43653e-05		5.43653e-05	5.43653e-05	5.43653e-05	5.43653e-05	5.43653e-05	5.43653e-05	5.43653e-05	5.43653e-05	5.43653e-05	5.43653e-05	5.43653e-05	5.43653e-05	5.43653e-05	5.43653e-05	5.43653e-05										5.43653e-05	5.43653e-05	5.43653e-05	5.43653e-05	5.43653e-05	5.43653e-05	5.43653e-05	5.43653e-05	5.43653e-05	5.43653e-05	5.43653e-05	5.43653e-05	5.43653e-05	5.43653e-05	5.43653e-05
	7	15	4	0	1	5.43653e-05	5.43653e-05	1	5.43653e-05	5.43653e-05		5.43653e-05	5.43664e-05	1	0.000119584	0.538077	1	1	5.43656e-05	1	1	1	1	1	1										1	1	5.43653e-05	1	5.43653e-05	0.000375409	1	1	5.43653e-05	1	1	1	1	1	1
	8	15	4	24	5.43653e-05	5.43653e-05	5.43653e-05	5.43653e-05	1	5.43653e-05	5.43653e-05		5.43653e-05	5.43653e-05	5.43653e-05	5.43653e-05	5.43653e-05	5.43653e-05	5.43653e-05	5.43653e-05	5.43653e-05	5.43653e-05	5.43653e-05	5.43653e-05	5.43653e-05										5.43653e-05	5.43653e-05	5.43654e-05	5.43653e-05	5.43658e-05	5.43653e-05	5.43653e-05	5.43653e-05	0.00607699	5.43653e-05	5.43653e-05	5.43653e-05	5.43653e-05	5.43653e-05	5.43653e-05
	9	15	4	48	5.43653e-05	5.43653e-05	5.43653e-05	5.43653e-05	5.43653e-05	5.43653e-05	5.43664e-05	5.43653e-05		5.43824e-05	1	0.409452	5.43654e-05	5.8776e-05	1	5.43653e-05	5.43653e-05	5.43746e-05	5.43653e-05	5.43666e-05	5.44244e-05										5.43654e-05	5.43975e-05	1	5.4587e-05	1	1	5.43653e-05	6.39973e-05	0.411159	5.43653e-05	5.43675e-05	5.43653e-05	5.43653e-05	5.43653e-05	5.43694e-05
	10	15	6	0	1	5.43653e-05	5.43653e-05	1	5.43653e-05	5.43653e-05	1	5.43653e-05	5.43824e-05		0.000494463	0.832249	1	1	5.43706e-05	1	1	1	1	1	1										1	1	5.43653e-05	1	5.43653e-05	0.00196362	1	1	5.43653e-05	1	1	1	1	1	1
	11	15	6	24	5.49877e-05	5.43653e-05	5.43653e-05	5.49877e-05	5.43653e-05	5.43653e-05	0.000119584	5.43653e-05	1	0.000494463		0.999999	6.47298e-05	0.0189019	1	5.43691e-05	6.32058e-05	0.000339988	5.60588e-05	0.000125788	0.00110073										6.5381e-05	0.000739954	0.998954	0.00267373	0.992053	1	6.05455e-05	0.0309756	0.00116495	5.44236e-05	0.000157897	5.45693e-05	5.66733e-05	5.9303e-05	0.000215476
	12	15	6	48	0.0754159	5.43653e-05	5.43653e-05	0.0754159	5.43653e-05	5.43653e-05	0.538077	5.43653e-05	0.409452	0.832249	0.999999		0.278605	0.99979	0.287023	0.00450218	0.260902	0.773062	0.123857	0.552797	0.923702										0.285609	0.884042	0.0113761	0.976539	0.00487648	1	0.224102	0.99997	5.43656e-05	0.0213046	0.613462	0.0421357	0.143513	0.203139	0.685224
	13	15	8	0	1	5.43653e-05	5.43653e-05	1	5.43653e-05	5.43653e-05	1	5.43653e-05	5.43654e-05	1	6.47298e-05	0.278605		1	5.43653e-05	1	1	1	1	1	1										1	1	5.43653e-05	1	5.43653e-05	0.000111891	1	1	5.43653e-05	1	1	1	1	1	1
	14	15	8	24	1	5.43653e-05	5.43653e-05	1	5.43653e-05	5.43653e-05	1	5.43653e-05	5.8776e-05	1	0.0189019	0.99979	1		5.59941e-05	0.999674	1	1	1	1	1										1	1	5.43671e-05	1	5.43657e-05	0.0566955	1	1	5.43653e-05	0.999999	1	1	1	1	1
	15	15	8	48	5.43653e-05	5.43653e-05	5.43653e-05	5.43653e-05	5.43653e-05	5.43653e-05	5.43656e-05	5.43653e-05	1	5.43706e-05	1	0.287023	5.43653e-05	5.59941e-05		5.43653e-05	5.43653e-05	5.43681e-05	5.43653e-05	5.43656e-05	5.43843e-05										5.43653e-05	5.43754e-05	1	5.44396e-05	1	1	5.43653e-05	5.80163e-05	0.550956	5.43653e-05	5.43659e-05	5.43653e-05	5.43653e-05	5.43653e-05	5.43665e-05
	16	15	10	0	1	5.43653e-05	5.43653e-05	1	5.43653e-05	5.43653e-05	1	5.43653e-05	5.43653e-05	1	5.43691e-05	0.00450218	1	0.999674	5.43653e-05		1	1	1	1	1										1	1	5.43653e-05	1	5.43653e-05	5.43985e-05	1	0.998449	5.43653e-05	1	1	1	1	1	1
	17	15	10	24	1	5.43653e-05	5.43653e-05	1	5.43653e-05	5.43653e-05	1	5.43653e-05	5.43653e-05	1	6.32058e-05	0.260902	1	1	5.43653e-05	1		1	1	1	1										1	1	5.43653e-05	1	5.43653e-05	0.00010392	1	1	5.43653e-05	1	1	1	1	1	1
	18	15	10	48	1	5.43653e-05	5.43653e-05	1	5.43653e-05	5.43653e-05	1	5.43653e-05	5.43746e-05	1	0.000339988	0.773062	1	1	5.43681e-05	1	1		1	1	1										1	1	5.43653e-05	1	5.43653e-05	0.00131706	1	1	5.43653e-05	1	1	1	1	1	1
	19	15	12	0	1	5.43653e-05	5.43653e-05	1	5.43653e-05	5.43653e-05	1	5.43653e-05	5.43653e-05	1	5.60588e-05	0.123857	1	1	5.43653e-05	1	1	1		1	1										1	1	5.43653e-05	1	5.43653e-05	6.4857e-05	1	1	5.43653e-05	1	1	1	1	1	1
	20	15	12	24	1	5.43653e-05	5.43653e-05	1	5.43653e-05	5.43653e-05	1	5.43653e-05	5.43666e-05	1	0.000125788	0.552797	1	1	5.43656e-05	1	1	1	1		1										1	1	5.43653e-05	1	5.43653e-05	0.000403752	1	1	5.43653e-05	1	1	1	1	1	1
	21	15	12	48	1	5.43653e-05	5.43653e-05	1	5.43653e-05	5.43653e-05	1	5.43653e-05	5.44244e-05	1	0.00110073	0.923702	1	1	5.43843e-05	1	1	1	1	1											1	1	5.43653e-05	1	5.43653e-05	0.00423013	1	1	5.43653e-05	1	1	1	1	1	1
	22	15	14	0
	23	15	14	24
	24	15	14	48
	25	15	16	0
	26	15	16	24
	27	15	16	48
	28	16	0	0
	29	16	0	24
	30	16	0	48
	31	16	2	0	1	5.43653e-05	5.43653e-05	1	5.43653e-05	5.43653e-05	1	5.43653e-05	5.43654e-05	1	6.5381e-05	0.285609	1	1	5.43653e-05	1	1	1	1	1	1											1	5.43653e-05	1	5.43653e-05	0.000115273	1	1	5.43653e-05	1	1	1	1	1	1
	32	16	2	24	1	5.43653e-05	5.43653e-05	1	5.43653e-05	5.43653e-05	1	5.43653e-05	5.43975e-05	1	0.000739954	0.884042	1	1	5.43754e-05	1	1	1	1	1	1										1		5.43653e-05	1	5.43653e-05	0.00290061	1	1	5.43653e-05	1	1	1	1	1	1
	33	16	2	48	5.43653e-05	5.43653e-05	5.43653e-05	5.43653e-05	5.43653e-05	5.43653e-05	5.43653e-05	5.43654e-05	1	5.43653e-05	0.998954	0.0113761	5.43653e-05	5.43671e-05	1	5.43653e-05	5.43653e-05	5.43653e-05	5.43653e-05	5.43653e-05	5.43653e-05										5.43653e-05	5.43653e-05		5.43653e-05	1	0.982622	5.43653e-05	5.43702e-05	0.997541	5.43653e-05	5.43653e-05	5.43653e-05	5.43653e-05	5.43653e-05	5.43653e-05
	34	16	4	0	1	5.43653e-05	5.43653e-05	1	5.43653e-05	5.43653e-05	1	5.43653e-05	5.4587e-05	1	0.00267373	0.976539	1	1	5.44396e-05	1	1	1	1	1	1										1	1	5.43653e-05		5.43653e-05	0.00961777	1	1	5.43653e-05	1	1	1	1	1	1
	35	16	4	24	5.43653e-05	5.43653e-05	5.43653e-05	5.43653e-05	5.43653e-05	5.43653e-05	5.43653e-05	5.43658e-05	1	5.43653e-05	0.992053	0.00487648	5.43653e-05	5.43657e-05	1	5.43653e-05	5.43653e-05	5.43653e-05	5.43653e-05	5.43653e-05	5.43653e-05										5.43653e-05	5.43653e-05	1	5.43653e-05		0.936009	5.43653e-05	5.43663e-05	0.999778	5.43653e-05	5.43653e-05	5.43653e-05	5.43653e-05	5.43653e-05	5.43653e-05
	36	16	4	48	5.84554e-05	5.43653e-05	5.43653e-05	5.84554e-05	5.43653e-05	5.43653e-05	0.000375409	5.43653e-05	1	0.00196362	1	1	0.000111891	0.0566955	1	5.43985e-05	0.00010392	0.00131706	6.4857e-05	0.000403752	0.00423013										0.000115273	0.00290061	0.982622	0.00961777	0.936009		8.97813e-05	0.0874492	0.000302917	5.48041e-05	0.000547799	5.57955e-05	6.8403e-05	8.30521e-05	0.00079803
	37	16	6	0	1	5.43653e-05	5.43653e-05	1	5.43653e-05	5.43653e-05	1	5.43653e-05	5.43653e-05	1	6.05455e-05	0.224102	1	1	5.43653e-05	1	1	1	1	1	1										1	1	5.43653e-05	1	5.43653e-05	8.97813e-05		1	5.43653e-05	1	1	1	1	1	1
	38	16	6	24	1	5.43653e-05	5.43653e-05	1	5.43653e-05	5.43653e-05	1	5.43653e-05	6.39973e-05	1	0.0309756	0.99997	1	1	5.80163e-05	0.998449	1	1	1	1	1										1	1	5.43702e-05	1	5.43663e-05	0.0874492	1		5.43653e-05	0.999993	1	1	1	1	1
	39	16	6	48	5.43653e-05	5.43653e-05	5.43653e-05	5.43653e-05	7.11789e-05	5.43653e-05	5.43653e-05	0.00607699	0.411159	5.43653e-05	0.00116495	5.43656e-05	5.43653e-05	5.43653e-05	0.550956	5.43653e-05	5.43653e-05	5.43653e-05	5.43653e-05	5.43653e-05	5.43653e-05										5.43653e-05	5.43653e-05	0.997541	5.43653e-05	0.999778	0.000302917	5.43653e-05	5.43653e-05		5.43653e-05	5.43653e-05	5.43653e-05	5.43653e-05	5.43653e-05	5.43653e-05
	40	16	8	0	1	5.43653e-05	5.43653e-05	1	5.43653e-05	5.43653e-05	1	5.43653e-05	5.43653e-05	1	5.44236e-05	0.0213046	1	0.999999	5.43653e-05	1	1	1	1	1	1										1	1	5.43653e-05	1	5.43653e-05	5.48041e-05	1	0.999993	5.43653e-05		1	1	1	1	1
	41	16	8	24	1	5.43653e-05	5.43653e-05	1	5.43653e-05	5.43653e-05	1	5.43653e-05	5.43675e-05	1	0.000157897	0.613462	1	1	5.43659e-05	1	1	1	1	1	1										1	1	5.43653e-05	1	5.43653e-05	0.000547799	1	1	5.43653e-05	1		1	1	1	1
	42	16	8	48	1	5.43653e-05	5.43653e-05	1	5.43653e-05	5.43653e-05	1	5.43653e-05	5.43653e-05	1	5.45693e-05	0.0421357	1	1	5.43653e-05	1	1	1	1	1	1										1	1	5.43653e-05	1	5.43653e-05	5.57955e-05	1	1	5.43653e-05	1	1		1	1	1
	43	16	10	0	1	5.43653e-05	5.43653e-05	1	5.43653e-05	5.43653e-05	1	5.43653e-05	5.43653e-05	1	5.66733e-05	0.143513	1	1	5.43653e-05	1	1	1	1	1	1										1	1	5.43653e-05	1	5.43653e-05	6.8403e-05	1	1	5.43653e-05	1	1	1		1	1
	44	16	10	24	1	5.43653e-05	5.43653e-05	1	5.43653e-05	5.43653e-05	1	5.43653e-05	5.43653e-05	1	5.9303e-05	0.203139	1	1	5.43653e-05	1	1	1	1	1	1										1	1	5.43653e-05	1	5.43653e-05	8.30521e-05	1	1	5.43653e-05	1	1	1	1		1
	45	16	10	48	1	5.43653e-05	5.43653e-05	1	5.43653e-05	5.43653e-05	1	5.43653e-05	5.43694e-05	1	0.000215476	0.685224	1	1	5.43665e-05	1	1	1	1	1	1										1	1	5.43653e-05	1	5.43653e-05	0.00079803	1	1	5.43653e-05	1	1	1	1	1
	46	16	12	0	1	5.43653e-05	5.43653e-05	1	5.43653e-05	5.43653e-05	1	5.43653e-05	5.44325e-05	1	0.00119844	0.930809	1	1	5.4387e-05	1	1	1	1	1	1										1	1	5.43653e-05	1	5.43653e-05	0.00458292	1	1	5.43653e-05	1	1	1	1	1	1
	47	16	12	24	1	5.43653e-05	5.43653e-05	1	5.43653e-05	5.43653e-05	1	5.43653e-05	5.437e-05	1	0.000230192	0.699127	1	1	5.43667e-05	1	1	1	1	1	1										1	1	5.43653e-05	1	5.43653e-05	0.000860731	1	1	5.43653e-05	1	1	1	1	1	1
	48	16	12	48	1	5.43653e-05	5.43653e-05	1	5.43653e-05	5.43653e-05	1	5.43653e-05	5.43654e-05	1	7.05845e-05	0.332917	1	1	5.43653e-05	1	1	1	1	1	1										1	1	5.43653e-05	1	5.43653e-05	0.000141883	1	1	5.43653e-05	1	1	1	1	1	1
	49	16	14	0
	50	16	14	24
	51	16	14	48
	52	16	16	0
	53	16	16	24
	54	16	16	48
	55	37	0	0
	56	37	0	24
	57	37	0	48
	58	37	2	0
	59	37	2	24
	60	37	2	48
	61	37	4	0
	62	37	4	24
	63	37	4	48
	64	37	6	0
	65	37	6	24
	66	37	6	48
	67	37	8	0	1	5.43653e-05	5.43653e-05	1	5.43653e-05	5.43653e-05	1	5.43653e-05	5.43653e-05	1	5.6172e-05	0.127765	1	1	5.43653e-05	1	1	1	1	1	1										1	1	5.43653e-05	1	5.43653e-05	6.55159e-05	1	1	5.43653e-05	1	1	1	1	1	1
	68	37	8	24	1	5.43653e-05	5.43653e-05	1	5.43653e-05	5.43653e-05	1	5.43653e-05	5.43656e-05	1	7.92688e-05	0.390869	1	1	5.43653e-05	1	1	1	1	1	1										1	1	5.43653e-05	1	5.43653e-05	0.000185093	1	1	5.43653e-05	1	1	1	1	1	1
	69	37	8	48	5.43653e-05	5.43653e-05	5.43653e-05	5.43653e-05	0.00716998	5.43653e-05	5.43653e-05	0.33757	0.00896554	5.43653e-05	5.57586e-05	5.43653e-05	5.43653e-05	5.43653e-05	0.0171604	5.43653e-05	5.43653e-05	5.43653e-05	5.43653e-05	5.43653e-05	5.43653e-05										5.43653e-05	5.43653e-05	0.362927	5.43653e-05	0.534402	5.45638e-05	5.43653e-05	5.43653e-05	1	5.43653e-05	5.43653e-05	5.43653e-05	5.43653e-05	5.43653e-05	5.43653e-05
	70	37	10	0	1	5.43653e-05	5.43653e-05	1	5.43653e-05	5.43653e-05	1	5.43653e-05	5.43707e-05	1	0.000250396	0.716223	1	1	5.43669e-05	1	1	1	1	1	1										1	1	5.43653e-05	1	5.43653e-05	0.000946132	1	1	5.43653e-05	1	1	1	1	1	1
	71	37	10	24	5.43653e-05	5.43653e-05	5.43653e-05	5.43653e-05	5.43653e-05	5.43653e-05	5.43653e-05	5.4388e-05	1	5.43653e-05	0.840138	0.000522837	5.43653e-05	5.43653e-05	1	5.43653e-05	5.43653e-05	5.43653e-05	5.43653e-05	5.43653e-05	5.43653e-05										5.43653e-05	5.43653e-05	1	5.43653e-05	1	0.604311	5.43653e-05	5.43653e-05	1	5.43653e-05	5.43653e-05	5.43653e-05	5.43653e-05	5.43653e-05	5.43653e-05
	72	37	10	48	5.43653e-05	5.43653e-05	5.43653e-05	5.43653e-05	5.43653e-05	5.43653e-05	5.43653e-05	5.43653e-05	1	5.43667e-05	1	0.181537	5.43653e-05	5.48881e-05	1	5.43653e-05	5.43653e-05	5.4366e-05	5.43653e-05	5.43654e-05	5.43705e-05										5.43653e-05	5.4368e-05	1	5.43867e-05	1	1	5.43653e-05	5.5572e-05	0.706005	5.43653e-05	5.43654e-05	5.43653e-05	5.43653e-05	5.43653e-05	5.43656e-05
	73	37	12	0	1	5.43653e-05	5.43653e-05	1	5.43653e-05	5.43653e-05	1	5.43653e-05	5.45839e-05	1	0.00264961	0.976196	1	1	5.44385e-05	1	1	1	1	1	1										1	1	5.43653e-05	1	5.43653e-05	0.00953691	1	1	5.43653e-05	1	1	1	1	1	1
	74	37	12	24	5.6586e-05	5.43653e-05	5.43653e-05	5.6586e-05	5.43653e-05	5.43653e-05	0.000246186	5.43653e-05	1	0.00123288	1	1	8.73852e-05	0.0400093	1	5.43817e-05	8.27168e-05	0.000836655	6.01729e-05	0.000263562	0.00274736										8.93706e-05	0.00187638	0.992194	0.00634837	0.964431	1	7.448e-05	0.0630301	0.000467723	5.45932e-05	0.000352415	5.51256e-05	6.2183e-05	7.05845e-05	0.00050844
	75	37	12	48	0.737918	5.43653e-05	5.43653e-05	0.737918	5.43653e-05	5.43653e-05	0.997885	5.43653e-05	0.0192073	0.999984	0.911682	1	0.968044	1	0.0101166	0.174391	0.962022	0.999938	0.849076	0.998226	0.999999										0.970155	0.999997	0.000146937	1	8.44318e-05	0.986736	0.94557	1	5.43653e-05	0.431869	0.999178	0.5933	0.877489	0.933073	0.999708
	76	37	14	0	1	5.43653e-05	5.43653e-05	1	5.43653e-05	5.43653e-05	1	5.43653e-05	5.43674e-05	1	0.00015561	0.609804	1	1	5.43659e-05	1	1	1	1	1	1										1	1	5.43653e-05	1	5.43653e-05	0.000537666	1	1	5.43653e-05	1	1	1	1	1	1
	77	37	14	24	1	5.43653e-05	5.43653e-05	1	5.43653e-05	5.43653e-05	1	5.43653e-05	7.70185e-05	1	0.052414	0.999998	1	1	6.32058e-05	0.993371	1	1	1	1	1										1	1	5.43796e-05	1	5.43685e-05	0.137544	1	1	5.43653e-05	0.999923	1	0.999997	1	1	1
	78	37	14	48	1	5.43653e-05	5.43653e-05	1	5.43653e-05	5.43653e-05	1	5.43653e-05	5.43723e-05	1	0.000289918	0.744462	1	1	5.43674e-05	1	1	1	1	1	1										1	1	5.43653e-05	1	5.43653e-05	0.00111118	1	1	5.43653e-05	1	1	1	1	1	1
	79	37	16	0	1	5.43653e-05	5.43653e-05	1	5.43653e-05	5.43653e-05	1	5.43653e-05	5.43653e-05	1	5.67638e-05	0.146133	1	1	5.43653e-05	1	1	1	1	1	1										1	1	5.43653e-05	1	5.43653e-05	6.89202e-05	1	1	5.43653e-05	1	1	1	1	1	1
	80	37	16	24	1	5.43653e-05	5.43653e-05	1	5.43653e-05	5.43653e-05	1	5.43653e-05	5.43661e-05	1	0.000105074	0.497842	1	1	5.43655e-05	1	1	1	1	1	1										1	1	5.43653e-05	1	5.43653e-05	0.000308305	1	1	5.43653e-05	1	1	1	1	1	1
	81	37	16	48	1	5.43653e-05	5.43653e-05	1	5.43653e-05	5.43653e-05	1	5.43653e-05	5.43653e-05	1	5.43659e-05	0.00157492	1	0.995463	5.43653e-05	1	1	1	1	1	1										1	1	5.43653e-05	0.999991	5.43653e-05	5.43714e-05	1	0.986074	5.43653e-05	1	1	1	1	1	1
	82	SB	0	0
	83	SB	0	24
	84	SB	0	48
	85	SB	2	0	1	5.43653e-05	5.43653e-05	1	5.43653e-05	5.43653e-05	1	5.43653e-05	5.43653e-05	1	5.43904e-05	0.0133198	1	0.999994	5.43653e-05	1	1	1	1	1	1										1	1	5.43653e-05	1	5.43653e-05	5.45638e-05	1	0.999949	5.43653e-05	1	1	1	1	1	1
	86	SB	2	24	1	5.43653e-05	5.43653e-05	1	5.43653e-05	5.43653e-05	1	5.43653e-05	5.43653e-05	1	5.44712e-05	0.029586	1	1	5.43653e-05	1	1	1	1	1	1										1	1	5.43653e-05	1	5.43653e-05	5.51357e-05	1	0.999999	5.43653e-05	1	1	1	1	1	1
	87	SB	2	48	5.43653e-05	5.43653e-05	5.43653e-05	5.43653e-05	1	5.43653e-05	5.43653e-05	1	5.43653e-05	5.43653e-05	5.43653e-05	5.43653e-05	5.43653e-05	5.43653e-05	5.43653e-05	5.43653e-05	5.43653e-05	5.43653e-05	5.43653e-05	5.43653e-05	5.43653e-05										5.43653e-05	5.43653e-05	5.43653e-05	5.43653e-05	5.43653e-05	5.43653e-05	5.43653e-05	5.43653e-05	0.000919655	5.43653e-05	5.43653e-05	5.43653e-05	5.43653e-05	5.43653e-05	5.43653e-05
	88	SB	4	0	1	5.43653e-05	5.43653e-05	1	5.43653e-05	5.43653e-05	1	5.43653e-05	5.43654e-05	1	6.46041e-05	0.277217	1	1	5.43653e-05	1	1	1	1	1	1										1	1	5.43653e-05	1	5.43653e-05	0.000111237	1	1	5.43653e-05	1	1	1	1	1	1
	89	SB	4	24	1	5.43653e-05	5.43653e-05	1	5.43653e-05	5.43653e-05	1	5.43653e-05	5.45039e-05	1	0.00196719	0.962611	1	1	5.44111e-05	1	1	1	1	1	1										1	1	5.43653e-05	1	5.43653e-05	0.00718241	1	1	5.43653e-05	1	1	1	1	1	1
	90	SB	4	48	5.43653e-05	5.43653e-05	5.43653e-05	5.43653e-05	1	5.43653e-05	5.43653e-05	1	5.43653e-05	5.43653e-05	5.43653e-05	5.43653e-05	5.43653e-05	5.43653e-05	5.43653e-05	5.43653e-05	5.43653e-05	5.43653e-05	5.43653e-05	5.43653e-05	5.43653e-05										5.43653e-05	5.43653e-05	5.43653e-05	5.43653e-05	5.43653e-05	5.43653e-05	5.43653e-05	5.43653e-05	5.45839e-05	5.43653e-05	5.43653e-05	5.43653e-05	5.43653e-05	5.43653e-05	5.43653e-05
	91	SB	6	0	1	5.43653e-05	5.43653e-05	1	5.43653e-05	5.43653e-05	1	5.43653e-05	5.44365e-05	1	0.00124457	0.933815	1	1	5.43883e-05	1	1	1	1	1	1										1	1	5.43653e-05	1	5.43653e-05	0.00474855	1	1	5.43653e-05	1	1	1	1	1	1
	92	SB	6	24	0.00213487	5.43653e-05	5.43653e-05	0.00213487	5.43653e-05	5.43653e-05	0.0488389	5.43653e-05	0.980301	0.155316	1	1	0.0146052	0.787101	0.94414	0.000102904	0.0131233	0.120941	0.00423769	0.0517408	0.24934										0.0152152	0.198898	0.238624	0.389533	0.13654	1	0.0103054	0.870944	5.46297e-05	0.000423433	0.0653574	0.000975215	0.00524306	0.00882887	0.0858338
	93	SB	6	48	5.43655e-05	5.43653e-05	5.43653e-05	5.43655e-05	5.43653e-05	5.43653e-05	5.44451e-05	5.43653e-05	1	5.5245e-05	1	0.874129	5.43734e-05	0.000176695	1	5.43653e-05	5.43719e-05	5.48743e-05	5.43661e-05	5.44546e-05	5.70224e-05										5.4374e-05	5.59116e-05	1	6.29914e-05	1	1	5.43695e-05	0.000297637	0.0886185	5.43653e-05	5.45074e-05	5.43653e-05	5.43665e-05	5.43685e-05	5.46128e-05
	94	SB	8	0	1	5.43653e-05	5.43653e-05	1	5.43653e-05	5.43653e-05	1	5.43653e-05	5.43653e-05	1	5.44325e-05	0.0838876	1	1	5.43653e-05	1	1	1	1	1	1										1	1	5.43653e-05	1	5.43653e-05	5.50431e-05	1	1	5.43653e-05	1	1	1	1	1	1
	95	SB	8	24	0.00135746	5.43653e-05	5.43653e-05	0.00135746	5.43653e-05	5.43653e-05	0.0529324	5.43653e-05	0.180239	0.193683	0.999995	1	0.0131275	0.910099	0.104143	6.89705e-05	0.0115895	0.147105	0.00308887	0.0565387	0.321598										0.0137678	0.253109	0.00119109	0.505367	0.000411908	1	0.00871956	0.961024	5.43653e-05	0.000222224	0.0737451	0.000555631	0.00396229	0.00729247	0.100324
	96	SB	8	48	1	5.43653e-05	5.43653e-05	1	5.43653e-05	5.43653e-05	1	5.43653e-05	5.43653e-05	1	5.58606e-05	0.312065	1	1	5.43653e-05	1	1	1	1	1	1										1	1	5.43653e-05	1	5.43653e-05	6.66319e-05	1	1	5.43653e-05	1	1	1	1	1	1
	97	SB	10	0	1	5.43653e-05	5.43653e-05	1	5.43653e-05	5.43653e-05	1	5.43653e-05	5.43653e-05	1	8.30072e-05	0.727466	1	1	5.43653e-05	0.999962	1	1	1	1	1										1	1	5.43653e-05	1	5.43653e-05	0.000244729	1	1	5.43653e-05	1	1	1	1	1	1
	98	SB	10	24	1	5.43653e-05	5.43653e-05	1	5.43653e-05	5.43653e-05	1	5.43653e-05	5.43653e-05	1	5.44251e-05	0.0794501	1	1	5.43653e-05	1	1	1	1	1	1										1	1	5.43653e-05	1	5.43653e-05	5.49737e-05	1	1	5.43653e-05	1	1	1	1	1	1
	99	SB	10	48	1	5.43653e-05	5.43653e-05	1	5.43653e-05	5.43653e-05	1	5.43653e-05	5.43654e-05	1	0.000123458	0.841303	1	1	5.43653e-05	0.999634	1	1	1	1	1										1	1	5.43653e-05	1	5.43653e-05	0.000483166	1	1	5.43653e-05	1	1	1	1	1	1
	100	SB	12	0	0.99976	5.43653e-05	5.43653e-05	0.99976	5.43653e-05	5.43653e-05	1	5.43653e-05	5.44382e-05	1	0.00402412	0.99976	1	1	5.4385e-05	0.820461	1	1	0.999985	1	1										1	1	5.43653e-05	1	5.43653e-05	0.0168628	1	1	5.43653e-05	0.983869	1	0.997569	0.999994	1	1
	101	SB	12	24	1	5.43653e-05	5.43653e-05	1	5.43653e-05	5.43653e-05	1	5.43653e-05	5.43657e-05	1	0.000190541	0.908511	1	1	5.43654e-05	0.998378	1	1	1	1	1										1	1	5.43653e-05	1	5.43653e-05	0.00085368	1	1	5.43653e-05	0.999998	1	1	1	1	1
	102	SB	12	48	1	5.43653e-05	5.43653e-05	1	5.43653e-05	5.43653e-05	1	5.43653e-05	5.43653e-05	1	5.46811e-05	0.168061	1	1	5.43653e-05	1	1	1	1	1	1										1	1	5.43653e-05	1	5.43653e-05	5.72422e-05	1	1	5.43653e-05	1	1	1	1	1	1
	103	SB	14	0	1	5.43653e-05	5.43653e-05	1	5.43653e-05	5.43653e-05	1	5.43653e-05	7.28685e-05	1	0.0463497	0.999996	1	1	6.15361e-05	0.995191	1	1	1	1	1										1	1	5.43764e-05	1	5.43678e-05	0.123857	1	1	5.43653e-05	0.999955	1	0.999998	1	1	1
	104	SB	14	24	1	5.43653e-05	5.43653e-05	1	5.43653e-05	5.43653e-05	1	5.43653e-05	5.43653e-05	1	5.51155e-05	0.0828998	1	1	5.43653e-05	1	1	1	1	1	1										1	1	5.43653e-05	1	5.43653e-05	5.92416e-05	1	1	5.43653e-05	1	1	1	1	1	1
	105	SB	14	48	1	5.43653e-05	5.43653e-05	1	5.43653e-05	5.43653e-05	1	5.43653e-05	5.46777e-05	1	0.00335101	0.983925	1	1	5.44712e-05	1	1	1	1	1	1										1	1	5.43653e-05	1	5.43653e-05	0.0118603	1	1	5.43653e-05	1	1	1	1	1	1
	106	SB	16	0	0.999989	5.43653e-05	5.43653e-05	0.999989	5.43653e-05	5.43653e-05	1	5.43653e-05	0.000138978	1	0.113408	1	1	1	8.89646e-05	0.961024	1	1	0.999999	1	1										1	1	5.44406e-05	1	5.43835e-05	0.260902	1	1	5.43653e-05	0.998414	1	0.999838	1	1	1
	107	SB	16	24	1	5.43653e-05	5.43653e-05	1	5.43653e-05	5.43653e-05	1	5.43653e-05	5.43653e-05	1	5.88882e-05	0.195378	1	1	5.43653e-05	1	1	1	1	1	1										1	1	5.43653e-05	1	5.43653e-05	8.07829e-05	1	1	5.43653e-05	1	1	1	1	1	1
	108	SB	16	48	1	5.43653e-05	5.43653e-05	1	5.43653e-05	5.43653e-05	1	5.43653e-05	5.46611e-05	1	0.00323244	0.982889	1	1	5.44653e-05	1	1	1	1	1	1										1	1	5.43653e-05	1	5.43653e-05	0.0114714	1	1	5.43653e-05	1	1	1	1	1	1
	109	110	0	0
	110	110	0	24
	111	110	0	48
	112	110	2	0	1	5.43653e-05	5.43653e-05	1	5.43653e-05	5.43653e-05	1	5.43653e-05	5.43663e-05	1	0.000112553	0.51973	1	1	5.43655e-05	1	1	1	1	1	1										1	1	5.43653e-05	1	5.43653e-05	0.000343048	1	1	5.43653e-05	1	1	1	1	1	1
	113	110	2	24	1	5.43653e-05	5.43653e-05	1	5.43653e-05	5.43653e-05	1	5.43653e-05	5.43923e-05	1	0.000660816	0.870714	1	1	5.43738e-05	1	1	1	1	1	1										1	1	5.43653e-05	1	5.43653e-05	0.00260203	1	1	5.43653e-05	1	1	1	1	1	1
	114	110	2	48	1	5.43653e-05	5.43653e-05	1	5.43653e-05	5.43653e-05	1	5.43653e-05	5.43653e-05	1	5.44485e-05	0.0259304	1	1	5.43653e-05	1	1	1	1	1	1										1	1	5.43653e-05	1	5.43653e-05	5.49795e-05	1	0.999997	5.43653e-05	1	1	1	1	1	1
	115	110	4	0	1	5.43653e-05	5.43653e-05	1	5.43653e-05	5.43653e-05	1	5.43653e-05	5.43656e-05	1	8.30521e-05	0.411159	1	1	5.43654e-05	1	1	1	1	1	1										1	1	5.43653e-05	1	5.43653e-05	0.000203571	1	1	5.43653e-05	1	1	1	1	1	1
	116	110	4	24	1	5.43653e-05	5.43653e-05	1	5.43653e-05	5.43653e-05	1	5.43653e-05	5.43653e-05	1	5.90617e-05	0.198677	1	1	5.43653e-05	1	1	1	1	1	1										1	1	5.43653e-05	1	5.43653e-05	8.17334e-05	1	1	5.43653e-05	1	1	1	1	1	1
	117	110	4	48	1	5.43653e-05	5.43653e-05	1	5.43653e-05	5.43653e-05	1	5.43653e-05	5.43653e-05	1	5.99599e-05	0.214611	1	1	5.43653e-05	1	1	1	1	1	1										1	1	5.43653e-05	1	5.43653e-05	8.66217e-05	1	1	5.43653e-05	1	1	1	1	1	1
	118	110	6	0	1	5.43653e-05	5.43653e-05	1	5.43653e-05	5.43653e-05	1	5.43653e-05	5.43653e-05	1	5.85072e-05	0.187833	1	1	5.43653e-05	1	1	1	1	1	1										1	1	5.43653e-05	1	5.43653e-05	7.86869e-05	1	1	5.43653e-05	1	1	1	1	1	1
	119	110	6	24	1	5.43653e-05	5.43653e-05	1	5.43653e-05	5.43653e-05	1	5.43653e-05	5.43653e-05	1	5.45405e-05	0.0388373	1	1	5.43653e-05	1	1	1	1	1	1										1	1	5.43653e-05	1	5.43653e-05	5.5604e-05	1	1	5.43653e-05	1	1	1	1	1	1
	120	110	6	48	1	5.43653e-05	5.43653e-05	1	5.43653e-05	5.43653e-05	1	5.43653e-05	5.43653e-05	1	5.43655e-05	0.000860731	1	0.985847	5.43653e-05	1	1	1	1	1	0.999997										1	0.999999	5.43653e-05	0.999921	5.43653e-05	5.43675e-05	1	0.964431	5.43653e-05	1	1	1	1	1	1
	121	110	8	0	1	5.43653e-05	5.43653e-05	1	5.43653e-05	5.43653e-05	1	5.43653e-05	5.43654e-05	1	6.74212e-05	0.305787	1	1	5.43653e-05	1	1	1	1	1	1										1	1	5.43653e-05	1	5.43653e-05	0.000125788	1	1	5.43653e-05	1	1	1	1	1	1
	122	110	8	24	1	5.43653e-05	5.43653e-05	1	5.43653e-05	5.43653e-05	1	5.43653e-05	5.43653e-05	1	5.4587e-05	0.0440368	1	1	5.43653e-05	1	1	1	1	1	1										1	1	5.43653e-05	1	5.43653e-05	5.59116e-05	1	1	5.43653e-05	1	1	1	1	1	1
	123	110	8	48	1	5.43653e-05	5.43653e-05	1	5.43653e-05	5.43653e-05	1	5.43653e-05	6.00301e-05	1	0.0221652	0.999883	1	1	5.64747e-05	0.999449	1	1	1	1	1										1	1	5.43678e-05	1	5.43658e-05	0.0652665	1	1	5.43653e-05	0.999999	1	1	1	1	1
	124	110	10	0	1	5.43653e-05	5.43653e-05	1	5.43653e-05	5.43653e-05	1	5.43653e-05	5.43743e-05	1	0.000333961	0.769957	1	1	5.4368e-05	1	1	1	1	1	1										1	1	5.43653e-05	1	5.43653e-05	0.00129244	1	1	5.43653e-05	1	1	1	1	1	1
	125	110	10	24	1	5.43653e-05	5.43653e-05	1	5.43653e-05	5.43653e-05	1	5.43653e-05	5.46908e-05	1	0.00344268	0.984669	1	1	5.44757e-05	1	1	1	1	1	1										1	1	5.43653e-05	1	5.43653e-05	0.01216	1	1	5.43653e-05	1	1	1	1	1	1
	126	110	10	48	1	5.43653e-05	5.43653e-05	1	5.43653e-05	5.43653e-05	1	5.43653e-05	5.43671e-05	1	0.000142872	0.587786	1	1	5.43658e-05	1	1	1	1	1	1										1	1	5.43653e-05	1	5.43653e-05	0.000480894	1	1	5.43653e-05	1	1	1	1	1	1
	127	110	12	0	1	5.43653e-05	5.43653e-05	1	5.43653e-05	5.43653e-05	1	5.43653e-05	5.43663e-05	1	0.000111891	0.5179	1	1	5.43655e-05	1	1	1	1	1	1										1	1	5.43653e-05	1	5.43653e-05	0.000339988	1	1	5.43653e-05	1	1	1	1	1	1
	128	110	12	24	1	5.43653e-05	5.43653e-05	1	5.43653e-05	5.43653e-05	1	5.43653e-05	5.43656e-05	1	8.10961e-05	0.400959	1	1	5.43654e-05	1	1	1	1	1	1										1	1	5.43653e-05	1	5.43653e-05	0.00019404	1	1	5.43653e-05	1	1	1	1	1	1
	129	110	12	48	1	5.43653e-05	5.43653e-05	1	5.43653e-05	5.43653e-05	1	5.43653e-05	5.45242e-05	1	0.00215045	0.967168	1	1	5.4418e-05	1	1	1	1	1	1										1	1	5.43653e-05	1	5.43653e-05	0.00781667	1	1	5.43653e-05	1	1	1	1	1	1
	130	110	14	0
	131	110	14	24
	132	110	14	48
	133	110	16	0
	134	110	16	24
	135	110	16	48
	136	113	0	0
	137	113	0	24
	138	113	0	48
	139	113	2	0	1	5.43653e-05	5.43653e-05	1	5.43653e-05	5.43653e-05	1	5.43653e-05	5.4371e-05	1	0.000256877	0.721285	1	1	5.4367e-05	1	1	1	1	1	1										1	1	5.43653e-05	1	5.43653e-05	0.000973371	1	1	5.43653e-05	1	1	1	1	1	1
	140	113	2	24	1	5.43653e-05	5.43653e-05	1	5.43653e-05	5.43653e-05	1	5.43653e-05	5.43989e-05	1	0.000761211	0.887235	1	1	5.43759e-05	1	1	1	1	1	1										1	1	5.43653e-05	1	5.43653e-05	0.00298032	1	1	5.43653e-05	1	1	1	1	1	1
	141	113	2	48	0.999997	5.43653e-05	5.43653e-05	0.999997	5.43653e-05	5.43653e-05	1	5.43653e-05	0.00010807	1	0.0874492	1	1	1	7.59681e-05	0.977545	1	1	1	1	1										1	1	5.44077e-05	1	5.43753e-05	0.211117	1	1	5.43653e-05	0.99939	1	0.999952	1	1	1
	142	113	4	0	1	5.43653e-05	5.43653e-05	1	5.43653e-05	5.43653e-05	1	5.43653e-05	5.4522e-05	1	0.00213099	0.966724	1	1	5.44172e-05	1	1	1	1	1	1										1	1	5.43653e-05	1	5.43653e-05	0.00774963	1	1	5.43653e-05	1	1	1	1	1	1
	143	113	4	24	1	5.43653e-05	5.43653e-05	1	5.43653e-05	5.43653e-05	1	5.43653e-05	6.55159e-05	1	0.0339314	0.99998	1	1	5.86128e-05	0.997975	1	1	1	1	1										1	1	5.43712e-05	1	5.43666e-05	0.0946616	1	1	5.43653e-05	0.999989	1	1	1	1	1
	144	113	4	48	0.426655	5.43653e-05	5.43653e-05	0.426655	5.43653e-05	5.43653e-05	0.959491	5.43653e-05	0.070427	0.99793	0.99191	1	0.808791	1	0.0403072	0.0566955	0.7898	0.995191	0.56385	0.963482	0.999745										0.815857	0.999236	0.000654627	0.999987	0.000268135	0.999674	0.744462	1	5.43653e-05	0.184666	0.976878	0.295595	0.607974	0.714528	0.987578
	145	113	6	0	1	5.43653e-05	5.43653e-05	1	5.43653e-05	5.43653e-05	1	5.43653e-05	5.44485e-05	1	0.00138061	0.941607	1	1	5.43923e-05	1	1	1	1	1	1										1	1	5.43653e-05	1	5.43653e-05	0.00523382	1	1	5.43653e-05	1	1	1	1	1	1
	146	113	6	24	0.567534	5.43653e-05	5.43653e-05	0.567534	5.43653e-05	5.43653e-05	0.986951	5.43653e-05	0.0403072	0.999691	0.972157	1	0.902366	1	0.0221652	0.0965395	0.889333	0.999116	0.70429	0.98857	0.999977										0.907101	0.99991	0.000319418	0.999999	0.000144883	0.997838	0.856506	1	5.43653e-05	0.279997	0.993612	0.41974	0.744462	0.833579	0.997089
	147	113	6	48	1	5.43653e-05	5.43653e-05	1	5.43653e-05	5.43653e-05	1	5.43653e-05	5.43653e-05	1	6.06227e-05	0.225308	1	1	5.43653e-05	1	1	1	1	1	1										1	1	5.43653e-05	1	5.43653e-05	9.01965e-05	1	1	5.43653e-05	1	1	1	1	1	1
	148	113	8	0	1	5.43653e-05	5.43653e-05	1	5.43653e-05	5.43653e-05	1	5.43653e-05	5.82543e-05	1	0.0174401	0.999723	1	1	5.57955e-05	0.999752	1	1	1	1	1										1	1	5.43668e-05	1	5.43656e-05	0.0527913	1	1	5.43653e-05	1	1	1	1	1	1
	149	113	8	24	0.998341	5.43653e-05	5.43653e-05	0.998341	5.43653e-05	5.43653e-05	1	5.43653e-05	0.000601551	1	0.299938	1	0.999998	1	0.000295038	0.788303	0.999997	1	0.999752	1	1										0.999998	1	5.51778e-05	1	5.45809e-05	0.545434	0.99999	1	5.43653e-05	0.966275	1	0.991468	0.999875	0.999982	1
	150	113	8	48	1	5.43653e-05	5.43653e-05	1	5.43653e-05	5.43653e-05	1	5.43653e-05	5.53692e-05	1	0.00723233	0.996637	1	1	5.47185e-05	0.999991	1	1	1	1	1										1	1	5.43656e-05	1	5.43653e-05	0.0239812	1	1	5.43653e-05	1	1	1	1	1	1
	151	113	10	0	1	5.43653e-05	5.43653e-05	1	5.43653e-05	5.43653e-05	1	5.43653e-05	7.54607e-05	1	0.0501991	0.999997	1	1	6.25776e-05	0.99407	1	1	1	1	1										1	1	5.43784e-05	1	5.43682e-05	0.132583	1	1	5.43653e-05	0.999936	1	0.999997	1	1	1
	152	113	10	24	1	5.43653e-05	5.43653e-05	1	5.43653e-05	5.43653e-05	1	5.43653e-05	5.53176e-05	1	0.00698596	0.996353	1	1	5.46998e-05	0.999993	1	1	1	1	1										1	1	5.43655e-05	1	5.43653e-05	0.0232392	1	1	5.43653e-05	1	1	1	1	1	1
	153	113	10	48	1	5.43653e-05	5.43653e-05	1	5.43653e-05	5.43653e-05	1	5.43653e-05	5.43653e-05	1	5.91209e-05	0.199786	1	1	5.43653e-05	1	1	1	1	1	1										1	1	5.43653e-05	1	5.43653e-05	8.20575e-05	1	1	5.43653e-05	1	1	1	1	1	1
	154	113	12	0	0.999993	5.43653e-05	5.43653e-05	0.999993	5.43653e-05	5.43653e-05	1	5.43653e-05	0.000125788	1	0.103022	1	1	1	8.33912e-05	0.968044	1	1	1	1	1										1	1	5.44261e-05	1	5.43798e-05	0.2414	1	1	5.43653e-05	0.998878	1	0.999896	1	1	1
	155	113	12	24	1	5.43653e-05	5.43653e-05	1	5.43653e-05	5.43653e-05	1	5.43653e-05	5.43919e-05	1	0.000654627	0.869564	1	1	5.43736e-05	1	1	1	1	1	1										1	1	5.43653e-05	1	5.43653e-05	0.00257855	1	1	5.43653e-05	1	1	1	1	1	1
	156	113	12	48	1	5.43653e-05	5.43653e-05	1	5.43653e-05	5.43653e-05	1	5.43653e-05	5.53176e-05	1	0.00698596	0.996353	1	1	5.46998e-05	0.999993	1	1	1	1	1										1	1	5.43655e-05	1	5.43653e-05	0.0232392	1	1	5.43653e-05	1	1	1	1	1	1
	157	113	14	0
	158	113	14	24
	159	113	14	48
	160	113	16	0
	161	113	16	24
	162	113	16	48
[truncated: 117 more columns]
